# Supplementary material for: Conduction Disorders during Sinus Rhythm in Relation to Atrial Fibrillation Persistence
Source: J Clin Med. 2021 Jun 27;10(13):2846. doi: 10.3390/jcm10132846 (PMC8269325; doi:10.3390/jcm10132846)
Supplement: Supplementary file 1 [file jcm-10-02846-s001.zip]

Archive with 1 entries (1 files):
- jcm-1211483-supplementary.pdf
